# Supplementary material for: Time-Dependent CO2-Brine-Rock Interaction Effect on Sand Onset Prediction: A Case Study of Dolomite-Rich Sandstone in Air Benakat Formation, South Sumatra, Indonesia
Source: ACS Omega. 2025 Apr 9;10(15):14787–804. doi: 10.1021/acsomega.4c09499 (PMC12019438; doi:10.1021/acsomega.4c09499)
Supplement: Supplementary file 1 — ao4c09499_si_001.xlsx [file ao4c09499_si_001.xlsx]

## Sheet: Table S1
	Time-dependent CO2-brine-rock interaction effect on sand onset prediction: A case study of dolomite-rich sandstone in Air Benakat Formation, South Sumatera, Indonesia
	Prasandi Abdul Aziz a c,*, Taufan Marhaendrajanaa,c, Bagus Endar Bachtiar Nurhandokob,d, Utjok W.R. Siagiana,c
	a Department of Petroleum Engineering, Faculty of Mining and Petroleum Engineering, Institut Teknologi Bandung, Jl. Ganesha No. 10, Bandung 40132, Indonesia
	b Department of Physics, Faculty of Mathematics and Natural Sciences, Institut Teknologi Bandung, Jl. Ganesha No. 10, Bandung 40132, Indonesia
	c Research Center for CO2 and Flare Gas Utilization, Institut Teknologi Bandung
	Jl. Ganesha No. 10, Bandung 40132, Indonesia
	d Rock Fluid Imaging (RFI) Laboratory
	Bandung, Indonesia
	CO2 soaking time	Effective pressure	Vp	Vs	Poisson’s
	[days]	[psig]	(m/s)	(m/s)	ratio
	0 (baseline / no CO2 treatment)	112	2259.23	1177.27	0.314
		201	2289.97	1206.17	0.308
		495	2319.99	1226.45	0.306
		818.5	2345.26	1249.02	0.302
		913	2354.13	1254.81	0.302
		1014	2358.29	1260.89	0.3
		1111	2364.76	1263.62	0.3
		1199	2367.69	1266.14	0.3
		1332	2374.66	1272.34	0.299
		1317.5	2373.67	1268.9	0.3
		1308	2373.67	1268.9	0.3
		1417	2376.77	1274.63	0.298
	3	100	2220.47	1151.56	0.316
		215.5	2234.72	1162.28	0.315
		544	2254.99	1188.68	0.308
		806	2281.64	1213.91	0.303
		895	2294.29	1216.47	0.304
		1058	2302.49	1225.12	0.303
		1103	2313.7	1228.18	0.304
		1254	2319.84	1230.59	0.304
		1332.5	2322.92	1236.8	0.302
		1318	2322.92	1236.8	0.302
		1308	2322.87	1233.46	0.304
		1437	2333.66	1241.5	0.303
	7	31	2161.46	1143.38	0.306
		97	2177.95	1155.54	0.304
		200	2198.59	1167.16	0.304
		492	2234.38	1190.54	0.302
		800	2263.82	1210.47	0.3
		919	2273.96	1216.3	0.3
		1026	2284.59	1219.24	0.301
		1098	2295.33	1222.19	0.302
		1200.5	2294.93	1225.16	0.301
		1323	2301.71	1232.41	0.299
		1305	2301.71	1232.41	0.299
		1292	2305.77	1231.35	0.301
		1412	2313.05	1234.37	0.301
	14	28	2161.43	1116.23	0.318
		115	2185.1	1134.78	0.315
		225	2200.17	1154.28	0.31
		541	2224.5	1179.66	0.304
		832	2241.11	1192.2	0.303
		918	2249.53	1200.78	0.301
		1013.5	2250.74	1200.78	0.301
		1111	2261.26	1203.67	0.302
		1210.5	2271.89	1206.57	0.304
		1310	2283.02	1212.86	0.303
		1293.5	2283.02	1212.86	0.303
		1327	2294.27	1216.02	0.305
		1445	2305.63	1219.21	0.306
	18	30.5	2166.38	1054.31	0.345
		102	2184.06	1067.43	0.343
		221.5	2201.68	1088.19	0.338
		518	2217.68	1122.01	0.328
		817	2235.56	1150.5	0.32
		910	2245.42	1161.42	0.317
		1014	2252.19	1168.01	0.316
		1117	2262.62	1176.56	0.315
		1217.5	2266.27	1181.85	0.313
		1316	2271.13	1187.4	0.312
		1307.5	2271.55	1187.4	0.312
		1294	2270.75	1189.99	0.311
		1408	2280.97	1201.74	0.308
